# Supplementary material for: ASH2L induces tamoxifen resistance via H3K4me3 dependent ITGA6/ERK signaling in ER-positive breast cancer
Source: Br J Cancer. 2026 Feb 24;134(8):1150–65. doi: 10.1038/s41416-026-03347-8 (PMC13036019; doi:10.1038/s41416-026-03347-8)
Supplement: Supplementary file 5 — Supplementary Table S1 [file 41416_2026_3347_MOESM5_ESM.xlsx]

## Sheet: Sheet1
Supplementary Table 1. List of ASH2L target genes from the ChIP-seq results of H3K4me3 and the TamR array
Gene Symbol	Log2(FC)	P-value	Q-value	Full descriptions of the gene
AJUBA	0.850655	0.00855	0.152376	ajuba LIM protein [Source:HGNC Symbol;Acc:HGNC:20250]
AMIGO2	0.730317	5e-05	0.00279005	adhesion molecule with Ig like domain 2 [Source:HGNC Symbol;Acc:HGNC:24073]
ANG	1.28397	0.00615	0.12252	angiogenin [Source:HGNC Symbol;Acc:HGNC:483]
APAF1	0.843329	0.0356	0.363161	apoptotic peptidase activating factor 1 [Source:HGNC Symbol;Acc:HGNC:576]
ARHGAP4	-0.911389	0.004	0.0912302	Rho GTPase activating protein 4 [Source:HGNC Symbol;Acc:HGNC:674]
BASP1	0.598096	5e-05	0.00279005	brain abundant membrane attached signal protein 1 [Source:HGNC Symbol;Acc:HGNC:957]
BDKRB2	-1.07732	5e-05	0.00279005	bradykinin receptor B2 [Source:HGNC Symbol;Acc:HGNC:1030]
C11orf95	1.84116	0.0088	0.155147	chromosome 11 open reading frame 95 [Source:HGNC Symbol;Acc:HGNC:28449]
CALHM2	-0.73688	5e-05	0.00279005	calcium homeostasis modulator family member 2 [Source:HGNC Symbol;Acc:HGNC:23493]
CDH18	1.95863	5e-05	0.00279005	cadherin 18 [Source:HGNC Symbol;Acc:HGNC:1757]
CDR2L	0.60433	0.004	0.0912302	cerebellar degeneration related protein 2 like [Source:HGNC Symbol;Acc:HGNC:29999]
CHCHD10	0.73216	0.00035	0.0142164	coiled-coil-helix-coiled-coil-helix domain containing 10 [Source:HGNC Symbol;Acc:HGNC:15559]
COL4A5	1.82843	5e-05	0.00279005	collagen type IV alpha 5 chain [Source:HGNC Symbol;Acc:HGNC:2207]
COTL1	0.603827	5e-05	0.00279005	coactosin like F-actin binding protein 1 [Source:HGNC Symbol;Acc:HGNC:18304]
CPT1A	-0.657382	0.0165	0.231302	carnitine palmitoyltransferase 1A [Source:HGNC Symbol;Acc:HGNC:2328]
CYP26A1	1.16359	5e-05	0.00279005	cytochrome P450 family 26 subfamily A member 1 [Source:HGNC Symbol;Acc:HGNC:2603]
CYP2J2	-0.649496	0.0017	0.0481318	cytochrome P450 family 2 subfamily J member 2 [Source:HGNC Symbol;Acc:HGNC:2634]
DPH6	-0.654494	0.0223	0.273866	diphthamine biosynthesis 6 [Source:HGNC Symbol;Acc:HGNC:30543]
DUSP5	0.871618	0.00165	0.0470639	dual specificity phosphatase 5 [Source:HGNC Symbol;Acc:HGNC:3071]
EPAS1	1.32966	5e-05	0.00279005	endothelial PAS domain protein 1 [Source:HGNC Symbol;Acc:HGNC:3374]
EPB41L1	1.0625	5e-05	0.00279005	erythrocyte membrane protein band 4.1 like 1 [Source:HGNC Symbol;Acc:HGNC:3378]
EPHX1	0.637978	0.01735	0.238562	epoxide hydrolase 1 [Source:HGNC Symbol;Acc:HGNC:3401]
FAM84A	-0.603292	5e-05	0.00279005	family with sequence similarity 84 member A [Source:HGNC Symbol;Acc:HGNC:20743]
FN1	1.04114	5e-05	0.00279005	fibronectin 1 [Source:HGNC Symbol;Acc:HGNC:3778]
FRMD3	1.21243	5e-05	0.00279005	FERM domain containing 3 [Source:HGNC Symbol;Acc:HGNC:24125]
GAB1	-0.929796	0.02045	0.262066	GRB2 associated binding protein 1 [Source:HGNC Symbol;Acc:HGNC:4066]
GALNT10	0.645242	5e-05	0.00279005	polypeptide N-acetylgalactosaminyltransferase 10 [Source:HGNC Symbol;Acc:HGNC:19873]
GALNT2	0.808842	5e-05	0.00279005	polypeptide N-acetylgalactosaminyltransferase 2 [Source:HGNC Symbol;Acc:HGNC:4124]
GBE1	0.610257	0.0003	0.0128675	1,4-alpha-glucan branching enzyme 1 [Source:HGNC Symbol;Acc:HGNC:4180]
GOLM1	0.793196	5e-05	0.00279005	golgi membrane protein 1 [Source:HGNC Symbol;Acc:HGNC:15451]
GPRC5C	1.05495	5e-05	0.00279005	G protein-coupled receptor class C group 5 member C [Source:HGNC Symbol;Acc:HGNC:13309]
GRHL3	-0.796524	5e-05	0.00279005	grainyhead like transcription factor 3 [Source:HGNC Symbol;Acc:HGNC:25839]
HMGN5	0.62012	0.0301	0.331417	high mobility group nucleosome binding domain 5 [Source:HGNC Symbol;Acc:HGNC:8013]
ID2	-0.7729	5e-05	0.00279005	inhibitor of DNA binding 2 [Source:HGNC Symbol;Acc:HGNC:5361]
IFI30	-0.668059	5e-05	0.00279005	IFI30, lysosomal thiol reductase [Source:HGNC Symbol;Acc:HGNC:5398]
INHBB	-0.618802	0.00035	0.0142164	inhibin subunit beta B [Source:HGNC Symbol;Acc:HGNC:6067]
ITGA2	-1.00482	5e-05	0.00279005	integrin subunit alpha 2 [Source:HGNC Symbol;Acc:HGNC:6137]
LAMC1	0.816148	5e-05	0.00279005	laminin subunit gamma 1 [Source:HGNC Symbol;Acc:HGNC:6492]
LHX2	0.650906	0.02635	0.302591	LIM homeobox 2 [Source:HGNC Symbol;Acc:HGNC:6594]
LRRC45	0.810434	0.02615	0.301499	leucine rich repeat containing 45 [Source:HGNC Symbol;Acc:HGNC:28302]
MAP2	1.06057	0.01225	0.193692	microtubule associated protein 2 [Source:HGNC Symbol;Acc:HGNC:6839]
MPPED2	0.774738	0.00035	0.0142164	metallophosphoesterase domain containing 2 [Source:HGNC Symbol;Acc:HGNC:1180]
NAB2	-0.603877	5e-05	0.00279005	NGFI-A binding protein 2 [Source:HGNC Symbol;Acc:HGNC:7627]
NXNL2	0.757926	0.00825	0.148642	nucleoredoxin like 2 [Source:HGNC Symbol;Acc:HGNC:30482]
NXPE3	0.833907	0.00445	0.0981819	neurexophilin and PC-esterase domain family member 3 [Source:HGNC Symbol;Acc:HGNC:28238]
PCOLCE2	0.720753	0.0001	0.00501965	procollagen C-endopeptidase enhancer 2 [Source:HGNC Symbol;Acc:HGNC:8739]
PIM1	0.687659	5e-05	0.00279005	Pim-1 proto-oncogene, serine/threonine kinase [Source:HGNC Symbol;Acc:HGNC:8986]
PLAC8	1.26261	5e-05	0.00279005	placenta specific 8 [Source:HGNC Symbol;Acc:HGNC:19254]
PPP2R2B	4.4551	5e-05	0.00279005	protein phosphatase 2 regulatory subunit Bbeta [Source:HGNC Symbol;Acc:HGNC:9305]
PSCA	-0.674897	0.00665	0.12869	prostate stem cell antigen [Source:HGNC Symbol;Acc:HGNC:9500]
RAB39B	-0.67984	0.0003	0.0128675	RAB39B, member RAS oncogene family [Source:HGNC Symbol;Acc:HGNC:16499]
RAI14	0.932968	5e-05	0.00279005	retinoic acid induced 14 [Source:HGNC Symbol;Acc:HGNC:14873]
RGS2	0.918663	0.00195	0.0528662	regulator of G protein signaling 2 [Source:HGNC Symbol;Acc:HGNC:9998]
RGS6	0.894152	0.00725	0.136621	regulator of G protein signaling 6 [Source:HGNC Symbol;Acc:HGNC:10002]
RHOBTB2	0.67551	0.0224	0.274215	Rho related BTB domain containing 2 [Source:HGNC Symbol;Acc:HGNC:18756]
RHOBTB3	0.766668	0.01965	0.256387	Rho related BTB domain containing 3 [Source:HGNC Symbol;Acc:HGNC:18757]
RNASE4	1.41677	5e-05	0.00279005	ribonuclease A family member 4 [Source:HGNC Symbol;Acc:HGNC:10047]
RND1	-0.80172	5e-05	0.00279005	Rho family GTPase 1 [Source:HGNC Symbol;Acc:HGNC:18314]
RUNX2	0.646444	0.0266	0.304212	runt related transcription factor 2 [Source:HGNC Symbol;Acc:HGNC:10472]
SAT1	-0.99854	5e-05	0.00279005	spermidine/spermine N1-acetyltransferase 1 [Source:HGNC Symbol;Acc:HGNC:10540]
SEC14L1	0.846015	0.00445	0.0981819	SEC14 like lipid binding 1 [Source:HGNC Symbol;Acc:HGNC:10698]
SEMA5A	0.927889	0.0315	0.337144	semaphorin 5A [Source:HGNC Symbol;Acc:HGNC:10736]
SLC37A3	-0.710883	0.00035	0.0142164	solute carrier family 37 member 3 [Source:HGNC Symbol;Acc:HGNC:20651]
SLC7A8	-1.45655	5e-05	0.00279005	solute carrier family 7 member 8 [Source:HGNC Symbol;Acc:HGNC:11066]
SLC9A3R1	0.613381	5e-05	0.00279005	SLC9A3 regulator 1 [Source:HGNC Symbol;Acc:HGNC:11075]
SMPD3	0.920952	0.018	0.24371	sphingomyelin phosphodiesterase 3 [Source:HGNC Symbol;Acc:HGNC:14240]
SPEF2	0.735986	0.0409	0.389516	sperm flagellar 2 [Source:HGNC Symbol;Acc:HGNC:26293]
STAT4	0.943622	0.00175	0.049064	signal transducer and activator of transcription 4 [Source:HGNC Symbol;Acc:HGNC:11365]
STC2	1.03301	5e-05	0.00279005	stanniocalcin 2 [Source:HGNC Symbol;Acc:HGNC:11374]
STIM1	0.694659	0.02445	0.288852	stromal interaction molecule 1 [Source:HGNC Symbol;Acc:HGNC:11386]
SVOPL	-0.959251	0.00485	0.104598	SVOP like [Source:HGNC Symbol;Acc:HGNC:27034]
TFAP2A	0.806719	0.0305	0.331691	transcription factor AP-2 alpha [Source:HGNC Symbol;Acc:HGNC:11742]
TMEM205	-0.770436	5e-05	0.00279005	transmembrane protein 205 [Source:HGNC Symbol;Acc:HGNC:29631]
TMLHE	-0.729739	0.00095	0.0306749	trimethyllysine hydroxylase, epsilon [Source:HGNC Symbol;Acc:HGNC:18308]
TPK1	-0.805808	0.01885	0.25137	thiamin pyrophosphokinase 1 [Source:HGNC Symbol;Acc:HGNC:17358]
TPM2	2.1822	5e-05	0.00279005	tropomyosin 2 [Source:HGNC Symbol;Acc:HGNC:12011]
TRIO	0.742787	5e-05	0.00279005	trio Rho guanine nucleotide exchange factor [Source:HGNC Symbol;Acc:HGNC:12303]
TTYH3	0.744766	0.0028	0.0707385	tweety family member 3 [Source:HGNC Symbol;Acc:HGNC:22222]
TXNIP	-1.06904	5e-05	0.00279005	thioredoxin interacting protein [Source:HGNC Symbol;Acc:HGNC:16952]
ZNF488	1.0432	5e-05	0.00279005	zinc finger protein 488 [Source:HGNC Symbol;Acc:HGNC:23535]
ZNF684	-0.694301	0.0114	0.186405	zinc finger protein 684 [Source:HGNC Symbol;Acc:HGNC:28418]
ZNF703	0.920047	5e-05	0.00279005	zinc finger protein 703 [Source:HGNC Symbol;Acc:HGNC:25883]
ZNF708	-0.658977	0.032	0.340908	zinc finger protein 708 [Source:HGNC Symbol;Acc:HGNC:12945]
ZNF83	1.4931	5e-05	0.00279005	zinc finger protein 83 [Source:HGNC Symbol;Acc:HGNC:13158]
