# Supplementary material for: ASH2L induces tamoxifen resistance via H3K4me3 dependent ITGA6/ERK signaling in ER-positive breast cancer
Source: Br J Cancer. 2026 Feb 24;134(8):1150–65. doi: 10.1038/s41416-026-03347-8 (PMC13036019; doi:10.1038/s41416-026-03347-8)
Supplement: Supplementary file 6 — Supplementary Table S2 [file 41416_2026_3347_MOESM6_ESM.xlsx]

## Sheet: Sheet1
	Supplementary Table 2. List of ASH2L target genes related to H3K4me3 dependent genes
	gene	Log2FC	-LOG10(Pvalue)	Significant
	AMIGO2	0.73	4.301029996	yes
	ARRDC3	-0.847	4.301029996	yes
	ASH2L	1.247	4.301029996	yes
	BRCC3	-0.765	4.301029996	yes
	C1orf21	-0.587	4.301029996	yes
	CD24	-0.714	4.301029996	yes
	FLNA	1.242	4.301029996	yes
	FN1	1.041	4.301029996	yes
	FZD7	0.984	4.301029996	yes
	GALNT10	0.645	4.301029996	yes
	ID2	-0.773	4.301029996	yes
	KAT2B	0.898	4.301029996	yes
	LAMC1	0.816	4.301029996	yes
	MAN1A1	0.613	4.301029996	yes
	MORN2	1.27	4.301029996	yes
	PEX14	-1.599	4.301029996	yes
	PIM1	0.688	4.301029996	yes
	PPM1H	0.59	4.301029996	yes
	RNASE4	1.417	4.301029996	yes
	SLC16A2	0.756	4.301029996	yes
	STC2	1.033	4.301029996	yes
	TPM2	2.182	4.301029996	yes
	TSPAN2	-1.919	4.301029996	yes
	ZNF488	1.043	4.301029996	yes
	ZNF703	0.92	4.301029996	yes
	GATAD2B	-1.734	4	yes
	GTF3C1	0.598	4	yes
	MRC2	1.045	4	yes
	PRKCA	0.789	4	yes
	TENT4A	0.74	4	yes
	USP9X	0.594	4	yes
	DIP2C	0.678	3.698970004	yes
	GNA14	-0.665	3.602059991	yes
	ATXN2L	0.615	3.397940009	yes
	CORO2A	0.604	3.397940009	yes
	ITPR1	1.277	3.096910013	yes
	ZNF572	-0.602	3.096910013	yes
	PTGER4	1.21	3.045757491	yes
	SGCE	0.853	2.978810701	yes
	IKBIP	0.651	2.958607315	yes
	RAC3	1.038	2.795880017	yes
	ZZEF1	0.656	2.515700161	yes
	CCDC110	1.455	2.501689446	yes
	CYP4V2	0.599	2.48148606	yes
	SEC16A	0.588	2.443697499	yes
	MSANTD2	0.806	2.397940009	yes
	THBS1	0.676	2.346787486	yes
	FPGT-TNNI3K	-21.636	2.288192771	yes
	MPP6	-0.655	2.279840697	yes
	AK7	1.228	2.26760624	yes
	CITED2	0.757	2.251811973	yes
	ANG	1.284	2.211124884	yes
	SIX5	0.656	2.190440285	yes
	PSCA	-0.675	2.177178355	yes
	CEP170B	0.651	2.102372909	yes
	TRIB2	1.109	2.029188389	yes
	NIPAL1	-0.629	1.882728704	yes
	FYN	0.661	1.745935547	yes
	SMPD3	0.921	1.744727495	yes
	RNF32	-0.733	1.717831222	yes
	PTK2B	1.06	1.698970004	yes
	GAB1	-0.93	1.689306688	yes
	DPH6	-0.654	1.651695137	yes
	ADGRV1	1.647	1.633577043	yes
	SAXO2	-2.211	1.598599459	yes
	LRRC45	0.81	1.582528307	yes
	HMGN5	0.62	1.521433504	yes
	SEMA5A	0.928	1.501689446	yes
	APAF1	0.843	1.448550002	yes
	SLX1B	Inf	1.435926021	yes
	AL031777.3	0.821	1.431798276	yes
	ZSCAN29	1.06	1.42945706	yes
	PUS7L	-0.644	1.396855627	yes
	DENND6B	0.627	1.37161107	yes
	STX11	0.826	1.339134522	yes
	EME2	0.686	1.326979093	yes
	CMC4	-0.624	1.320118058	yes
	ZNF19	-0.616	1.303643611	yes
